# Supplementary material for: Accurate chromosome segregation by probabilistic self-organisation
Source: BMC Biol. 2015 Aug 12;13:65. doi: 10.1186/s12915-015-0172-y (PMC4533937; doi:10.1186/s12915-015-0172-y)
Supplement: Additional file 2 — Mathematica codes. The Mathematica codes used in this study. To read the file, Wolfram CDF player (available free from https://www.wolfram.com/cdf-player/) or Mathematica (Wolfram Research) is required. (ZIP 62 kb) [file 12915_2015_172_MOESM2_ESM.zip]

Archive with 3 entries (2 files):
- Additional_file_2.cdf
- __MACOSX/
- __MACOSX/._Additional_file_2.cdf
